# Supplementary material for: Dengue Virus Serotype 4 Is Responsible for the Outbreak of Dengue in East Java City of Jember, Indonesia
Source: Viruses. 2020 Aug 20;12(9):913. doi: 10.3390/v12090913 (PMC7551817; doi:10.3390/v12090913)
Supplement: Supplementary file 1 [file viruses-12-00913-s001.zip]

Archive with 3 entries (2 files):
- viruses-862245 supplementary/
- viruses-862245 supplementary/viruses-862245 supplementary figures.pdf
- viruses-862245 supplementary/viruses-862245 supplementary table.docx
